# Supplementary material for: Genome-wide identification and expression analysis of the phosphatase 2A family in rubber tree (Hevea brasiliensis)
Source: PLoS One. 2020 Feb 5;15(2):e0228219. doi: 10.1371/journal.pone.0228219 (PMC7001923; doi:10.1371/journal.pone.0228219)
Supplement: S3 Table — (XLSX) [file pone.0228219.s004.xlsx]

## Sheet: Sheet1
S3 Table . qRT-PCR datas of HbPP2A genes expression
	Virgin tree	Tapping tree	Tapping tree (+Ethylene)
HbPP2AA1-1	1.365±0.06120	2.066±0.1293	0.4093±0.07965
HbPP2AA1-2	3.125±0.3051	1.292±0.1389	0.6710±0.003143
HbPP2AA3	5.084±0.2255	4.794±0.3440	0.3741±0.004080
HbPP2AB'α	1.238±0.04318	1.378±0.01006	0.6688±0.01258
HbPP2AB'β	0.8194±0.03939	0.7736±0.009923	0.6228±0.003744
HbPP2AB'γ	7.890±0.5032	3.245±0.06134	0.7434±0.0001195
HbPP2AB'ζ	3.732±0.1418	2.024±0.02221	0.4055±0.01324
HbPP2AB'η-1	1.339±0.1026	0.9422±0.01033	0.4063±0.003512
HbPP2AB'η-2	5.117±0.1379	2.227±0.005828	1.003±0.001890
HbPP2AB'η-3	1.815±0.05404	1.076±0.02341	0.5014±0.01421
HbPP2AB'η-4	1.317±0.05177	0.3507±0.01218	0.2569±0.02407
HbPP2AB'θ-1	1.143±0.06762	0.8943±0.04285	0.9923±0.01463
HbPP2AB'κ-1	1.524±0.06129	1.485±0.01500	0.9925±0.004213
HbPP2AB''α	2.233±0.1660	1.453±0.02768	0.9902±0.02022
HbPP2AB''β	1.380±0.005615	0.6715±0.01099	0.6353±0.02869
HbPP2AB''δ	1.950±0.1524	1.063±0.04977	0.6456±0.01246
HbPP2AB''ε	1.168±0.08969	0.6751±0.01121	0.6631±0.01446
HbPP2A-TON2/FASS1-1	1.610±0.1512	1.475±0.07504	1.675±0.1750
HbPP2A-TON2/FASS1-2	1.123±0.009449	1.077±0.06336	0.5302±0.01361
HbPP2AB55α/Bα-1	1.166±0.01272	5.028±0.3278	1.349±0.08072
HbPP2AB55β/Bβ	3.895±0.07066	1.355±0.01222	0.5468±0.01116
HbPP2AC1-1	2.717±0.09750	1.365±0.008203	1.370±0.03156
HbPP2AC1-2	1.229±0.1211	0.9872±0.02227	0.9994±0.006881
HbPP2AC2-1	0.3071±0.02649	0.3149±0.008726	0.3031±0.0007473
HbPP2AC2-2	1.343±0.08992	1.382±0.04430	1.725±0.02515
HbPP2AC4-1	4.450±0.3146	1.379±0.01295	0.2867±0.003687
HbPP2AC4-2	2.274±0.1149	1.188±0.05744	0.3384±0.008072
HbPP2AC4-3	2.423±0.01146	1.298±0.05014	0.6663±0.04210
HbPP2AC6	2.467±0.01854	1.373±0.05406	0.2246±0.0002878
